# Supplementary material for: Chronic Obstructive Pulmonary Disease Hospitalization in Spain (2016–2023): Mortality Impact of Comorbidity, Sex-Based Disparities and the Impact of COVID-19
Source: J Pers Med. 2026 May 8;16(5):255. doi: 10.3390/jpm16050255 (PMC13208161; doi:10.3390/jpm16050255)
Supplement: Supplementary file 1 [file jpm-16-00255-s001.zip]

Archive with 1 entries (1 files):
- jpm-4242636-supplementary.pdf
